# Supplementary material for: Influence of Synthesis Conditions on Catalytic Performance of Ni/CeO2 in Aqueous-Phase Hydrogenolysis of Glycerol without External Hydrogen Input
Source: Molecules. 2024 Aug 10;29(16):3797. doi: 10.3390/molecules29163797 (PMC11357132; doi:10.3390/molecules29163797)
Supplement: Supplementary file 1 [file molecules-29-03797-s001.zip]

Archive with 1 entries (1 files):
- molecules-3106888-supplementary.pdf
